# Supplementary material for: Genes Co-Expressed with ESR2 Influence Clinical Outcomes in Cancer Patients: TCGA Data Analysis
Source: Int J Mol Sci. 2024 Aug 9;25(16):8707. doi: 10.3390/ijms25168707 (PMC11354723; doi:10.3390/ijms25168707)
Supplement: Supplementary file 1 [file ijms-25-08707-s001.zip]

Archive with 1 entries (1 files):
- ijms-3100484-supplementary.pdf
